# Supplementary material for: The Plastid-Encoded RNA Polymerase-Associated Protein PAP9 Is a Superoxide Dismutase With Unusual Structural Features
Source: Front Plant Sci. 2021 Jun 30;12:668897. doi: 10.3389/fpls.2021.668897 (PMC8278866; doi:10.3389/fpls.2021.668897)
Supplement: Supplementary file 2 [file Data_Sheet_2.xlsx]

## Sheet: Table S1
#	Clade	accessions
1	Sapindales	AFG19618.1; TXG53571; XP_031277304
2	Brassicales	At5g51100
3	Malvales	XP_021286752.1
4	Myrtales	XP_010063017.1
5	Malpighiales	XP_002511050.1
6	Rosales	XP_024167896.1
7	Fabales	TKY44458.1
8	Fagales	XP_018831033.1; AHX36943.1; XP_018807755.1
9	Cucumis	XP_008453838.1
10	Caryophyllales	XP_021744706.1; KMT12301.1 ; XP_021753935.1; XP_010676714.1
11	Solanales	XP_004235206.1
12	Gentianales	XP_027104073.1; XP_027159717.1
13	Lamiales	TEY93296.1; KZV36094.1; ADX36104.1
14	Asterales	XP_024991353.1
15	Apiales	XP_017233653.1
16	Ericales	PSR93280.1
17	Vitales	XP_002280522.1
18	Saxifragales	n.s.s.f.
19	Ranunculales	XP_026397335.1
20	Poales	XP_020114004.1; OAY64837.1 ; XP_015641241.1; PWZ05357.1
21	Orchids	XP_020594765.1
22	Zingiberales	THU56802.1
23	Elaeis	XP_010915005.1
24	Alismatales	KMZ72128.1
25	Asparagales	ABF68752.1
26	Acorus	n.s.s.f.
27	Persea	RWR90504.1
28	Liriodendron	n.s.s.f.
29	Saruma	n.s.s.f.
30	Aristolochia	n.s.s.f.
31	Illicium	n.s.s.f.
32	Nuphar	n.s.s.f.
33	Amborella	ERN17040.1
34	Pseudotsuga	n.s.s.f.
35	Picea	ADE77392.1
36	Pinus	AAS47494.1
37	Welwitschia	n.s.s.f.
38	Gnetum	n.s.s.f.
39	Taiwania	n.s.s.f.
40	Cryptomeria	n.s.s.f.
41	Chamaecyparis	n.s.s.f.
42	Zamia	n.s.s.f.
43	Cycas	n.s.s.f.
44	Ginkgo	ACL81495.1
45	Ceratopteris	ADR01298.1
46	Adiantum	n.s.s.f.
47	Selaginella	XP_024530306.1
48	Huperzia	n.s.s.f.
49	Tortula	n.s.s.f.
50	Ceratodon	n.s.s.f.
51	Physcomitrella	XP_024379755.1
52	Marchantia	PTQ46990.1
53	Coleochaete	GBG73690.1
54	Penium	n.s.s.f.
55	Closterium	n.s.s.f.
56	Chaetosphaeridium	n.s.s.f.
57	Spirogyra	n.s.s.f.
58	Nitella	n.s.s.f.
59	Klebsormidium	n.s.s.f.
60	Chlorokybus	n.s.s.f.
61	Mesostigma	n.s.s.f.
62	Volvox	XP_002946032.1
63	Chlamydomonas	XP_001690591.1
64	Polytomella	n.s.s.f.
65	Haematococcus	AFC35159.1
66	Dunaliella	AAX92665.1
67	Scenedesmus	n.s.s.f.
68	Acetabularia	n.s.s.f.
69	Prototheca	n.s.s.f.
70	Chlorella	n.s.s.f.
71	Scherffelia	n.s.s.f.
72	Ostreococcus	n.s.s.f.
73	Micromonas	n.s.s.f.
74	Gracilaria	n.s.s.f.
75	Eucheuma	n.s.s.f.
76	Porphyra	n.s.s.f.
77	Cyanophora	n.s.s.f.
Supplementary Table 1: Accesssion numbers of PAP9 orthologous protein found across the green lineage. n.s.s.f., no significant similarity found. accessions are ordered when given in the same clade.

## Sheet: Table S2
Fig 2	accession	name	aa sequence
x	At5g51100	>02_AtPAP9	MMNVAVTATPSSLLYSPLLLPSQGPNRRMQWKRNGKRRLGTKVAVSGVITAGFELKPPPYPLDALEPHMSRETLDYHWGKHHKTYVENLNKQILGTDLDALSLEEVVLLSYNKGNMLPAFNNAAQAWNHEFFWESIQPGGGGKPTGELLRLIERDFGSFEEFLERFKSAAASNFGSGWTWLAYKANRLDVANAVNPLPKEEDKKLVIVKTPNAVNPLVWDYSPLLTIDTWEHAYYLDFENRRAEYINTFMEKLVSWETVSTRLESAIARAVQREQEGTETEDEENPDDEVPEVYLDSDIDVSEVD
x	AFG19618.1	>01_Sapindales iron superoxide dismutase 2, partial [Litchi chinensis]	MVAPVAVAVAATSALAKHSSLTCALVPSWQGLRGSLGPARSLQWPKKQRQCRRKAGGTSVTAQFELKPPPYPLDALEPHMSKETLEYHWGKHHRGYVDNLNKLIAGTELDELSLEDIILATYNKGDLLPPFNHAAQIWNHDFFWESMKPGGGGKPSGELLELINRDFGSFERFIEELRSAAATQFGSGWAWLAYKANRPDVGNAVNPKPSDEDKRLVVVKSPNAVNPLIWDYSPLLTIDVWEHAYYLDFQNRRADYISIFLEKLVSWEAVSSRLEIAKAIPMLKA
	TXG53571	>01_Sapindales2 hypothetical protein EZV62_018827 [Acer yangbiense]	MVAAAANPVWLTFPCHGLGGRTPGLQFHRGNKQMVQTRKARPATISALFELKPPPYPLLKMNETFFLRLNNAAICVGYLNALEPHMSRDTLDYHWGKHHRTYVENLNNQIAGTELDGMSLEDVILVSYNRGDILPPFNNAAQAWNHGFFWESMKPGGGGRPSGDLLELIERDFGSFETFLSEFKSAASTQFGSGWAWLCYKANRLDVENAVNPLPSDEDKKLVVVKSPNAVNPLVWDYSPLLTIDVWEHAYYLDFQNRRPDYISVFMDKLVSWEAVSYRLEIAKARATEREVEEERRKREEEEEQESDGEAVEMYLDSDADDSETE
	XP_031277304	>01_Sapindales3 superoxide dismutase [Fe], chloroplastic [Pistacia vera]	MASLATRPIAFTFPCQGLGGCTPGLQFQWTNKKMVPRKCARKAGSTKICAKFELKPPPYPMDALEPHMSRETLEYHWGKHHRAYVENLNKQIVGTELDGMSLGDIVIVSYNNGDMLPAFNNAAQAWNHEFFWESMKPSGGGKPSGELLQLIERDFGSFEKFLKEFKSAAATQFGSGWAWLAYKANRLNVDNAVNPLPSEEDKKLVVVKSPNAVNPLVWDYFPLLTIDVWEHAYYLDFQNRRPDYISIFMDKLVSWEAVSRRLEIAKALLVEREKEEARKEREEEDEEMADDEAVKMYVESDGDDPEND
x	XP_021286752.1	>03_Malvales superoxide dismutase [Fe], chloroplastic [Herrania umbratica]	MAAAASMATSLTFPLLPSQGLRGPSTSWLPCTIPQRRFSRKVASNLITAKFELKPPPYPLNALEPHMSRETLEYHWGKHHRTYVENLNKQIAGTELEGLPLEDIIIVSYNKGDILPAFNNAGQAWNHDFFWESMKPGGGGKPFGDLLDLIERDFGSFEQFIQEFKSAAATQFGSGWAWLAYKANRLDVENAINPWPSEKDKKLVVVKSPNAVNPLVWDYFPLLTIDVWEHAYYLDFQNRRPDYISMFMEKLVSWEAVSARLEKAKALAAEREMEEERRKKEEEEEKHTDDEAVEMYLDNDTDDSEAE
x	XP_010063017.1	>04_Myrtales PREDICTED: superoxide dismutase [Fe], chloroplastic [Eucalyptus grandis]	MAAAATISPPCALLSYQGLRGALVSTRTFQSAKNQRQCGRAVAAPISAKFDLKPPPYPLDALEPHMSRDTISYHWGKHHRGYVENLNMQIVGTDLDGMSLEDIIILSYNKGDILPSFNNAAQIWNHDFFWESMVPNGGGKPSGDLLELIERDFGSFEKFSAKFRSAASTQFGSGWVWLAYKANRLNVGNAINPRPSDEDKKLVVVKSPNAVNPLVWDYLPLLTIDLWEHAYDLDYQSRRADYVSMFMEKLVSWETVSARLEMAKAQVAEREREEEKRKYEEDNESSSNEAVEMYLDSGTEDSEAE
x	XP_002511050.1	>05_Malpighiales superoxide dismutase [Fe], chloroplastic [Ricinus communis]	MVAVAAASTSLTCALFPSQGGFSVATRRSQWTEKRKCTRKTTPARITAIFELKPPPYPLDALEPLMSKDTLEYHWGKHHRAYVDNLNKQIVGTELDGMSLEDVVLVTYNKGDMLPAFNNAAQAWNHEFFWGCMKPGGGGKPSGELLQLIERDFGSFERFVEEFKAAAATQFGSGWAWLAYKANRLDVENALNPCPSEEDKKLVVVKSPNAVIPLVWDYYPLLTIDVWEHAYYLDFQNRRPDYISTFLEKLVSWEAVSARLEAAKAQVSEREQEERRKSEEDEDVTPSSDAVEMYLDSENDESEAD
x	XP_024167896.1	>06_Rosales superoxide dismutase [Fe], chloroplastic [Rosa chinensis]	MVILAVLAAATTPPPFAAPNSLTSALGPPWKGLTGSLGSPSSLQWLKKQRQCKRKAGTSSICAKFELKPPPYPLDALEPHMSKETLEYHWGKHHRGYVDNLNKQIEGTELDELSLEDIILATHNNGDLLPPFNNAAQIWNHDFFWESMKPGGGGRPSGELLELINRDFGSFERFIDDIRLAAATQFGSGWAWLAYKANRLDVENAVNPNPTDEDKRLVVVKSPNAVNPLIWDYSPLLTIDVWEHAYYLDVQNRRADYITFFLEKLVSWEAVSSRLEIAKARAVEREEEEERRKREEEEKSSDGEVAEIYVDNKSDDSEAE
x	TKY44458.1	>07_Fabaceae Superoxide dismutase of Fe 2 [Spatholobus suberectus]	MNLLSASTAASTSLSPSAFLPHGFPSGTLKFSKKESRCIKKAGCTKITAKFELKPPPYPLNALEPIMSEETLEYHWGKHHRTYVDNLNRQIDGTDLDEKSLEDIIVISYNKGDILPAFNNAAQAWNHDFFWESMKHGGGGRPSGDLLKLIERDFGSCEKFLDEFKTAASTQFGSGWAWVAYKESRLDVGNAVNPLRSDEDNKLVVVKTPNAVNPLVWNYYHPLLTIDVWEHAYYIDFQNRRPDYISVFMDKLVSWDAVSSRLEQAKALIVERERENERKRREEKLTSSEATAEIYSDNNADLGAE
x	XP_018831033.1	>08_Fagales PREDICTED: superoxide dismutase [Fe], chloroplastic-like isoform X1 [Juglans regia]	MAVAFASSPTSSPTCTVLPRQAGLLGISGSPRTLQWTKKERRCRRKAGPTITAKLDLKPPPYPLNALEPHMSQETLEYHWGKHHRAYVENLNKQIVGTELDGMSLEDIIIISYNKGDILPTFNNAGQIWNHEFFWESMQPGGGGKPDGDLLELIERDFGSFEKFVEEFKSAAATQFGSGWAWLAYKANRLEVGNAVNPRPSNDDKRLVIVKSPNAVNPLAWDYSPLLAIDVWEHAYYLDFQNHRPDYILLFIEKLVSWEAVSSRLEIAKARDAEREGEEERKKRAEEEKMADSKGVEMYLDNDTDNSEVE
	AHX36943.1	>08_Fagales2 Fe superoxide dismutase, partial [Betula platyphylla]	MKPSPAQPNIQVKDTEVQLYSLYFPVPSQNLNSFSSSNSQISGAGRKQHKEKEKNRITFDMVVASSALTWPTCALLPRQGFHGISGPPRTLRWTNKERRCKRKSGPAITAKFDLKPPPYPLDALEPIMSKETLEYHWGKHHRGYVENLNKQIVGTELDGMSLEDVIVISYNKGDILPTFNNAAQIWNHDFFWESMKPGGGGKPVGDLLELIERDFGSFEKFVQEFKSAAATQFGSGWAWLAYKANRLDVGNAVNPRPSDEDKKLVIVKSPNAVNPLVWDYSPLLTIDVWEHAYYLDFQNRRPDYISIFMEKLVSWEAVSSRLEIAKAQAAEREREEERKKREGKEKKADGEPVEMYVDSGTDDSEAE
	XP_018807755.1	>08_Fagales3 superoxide dismutase [Fe], chloroplastic-like [Juglans regia]	MAIAVAFSASSLPTCTVLPLQGLPGILGSPRPLQWTKKERRCRRKIGFTVTAKFDLKPPPYSLNSLEPHMSQETLEYHWGKHHRGYVENLNKQIVGTELDGMSLEDIIIVSYNKGDLLPTFNNAGQIWNHDFFWESMKPGGGGKPDGDLLELIERDFGSFEKFVEEFKSAAATQFGSGWAWLAYKANRLEVGNAVNPRPSDEDKKLVIVKSPNAVNPLVWDYSPLLTIDVWEHAYYLDFQNRRPDYISIFIEKLVSWEAVSSRLEIAKARAAEREREEERKKKEEDDKMAGGETAEVYLDNDTDDSEVE
x	XP_008453838.1	>09_Cucumis PREDICTED: superoxide dismutase [Fe], chloroplastic-like isoform X1 [Cucumis melo]	MAASIALPPSTKLHQNHFHHSSFRGSPLPPSAFPCSSIKQKQHGSKTYLTKISAKFELKPPPYPLDALEPHMSRSTLEYHWGKHHRAYVDNLNRQIEGTELEELSLEDIITKTYKKGNILQQFNNAAQIWNHDFLWESMKPGGGGKPTGELLELIERDFGSFEKFLEEFKSAAATQFGSGWAWLAYKDNTVDHPRPSEKDKKLVILKSPNAVNPLVWDYAPLLTIDVWEHAYYLDFQNRRPDYISTFVSNLISWEAADLRLQKAKAEAAERVKEKEKKKEKKKNEGSDEEVYVDNSSSESDSDSD
x	XP_021744706.1	>10_Caryophyllales superoxide dismutase [Fe], chloroplastic-like isoform X1 [Chenopodium quinoa]	MSAVAATSSISPSSSIFTHEGFKGGLNSIRFSPWKLKEQTRVRRAGAGVVTAKFDLKPPPYPFDALEPHMSKQTFEYHWGKHHRAYVDNLNKQIVGTELDGLPLEEVVRITYNKGDMLPSFNNAAQAWNHEFFWESMKPGGGGKPSGELLAQIEKDFGSFEAFTNEFKTAAATQFGSGWAWLVYKANKLDVGNAVNPRPSEDDKKLVIVKSPNAVNPLVWDYYPLLTIDVWEHAYYLDFQNRRPDYISIFMENLVSWDAVNARYEAAKSLATERGKEAVQN
	KMT12301.1	>10_Caryophyllales2 hypothetical protein BVRB_5g102420 [Beta vulgaris subsp. vulgaris]	MSTVAATSAISLSSNFLSHEGFKGELNSICVSPWRKQTRVGRAGAAVVTAKFDLKPPPYPFDALEPHMSKQTFDYHWGKHHRAYVDNLNKQIVGTELDGLPLEEVVRITYNKGDVLPSFNNAAQAWNHEFFWESMKPSGGGKPSGELLAQIEKDFGSFEAFVTEFKTAGATQFGSGWAWLVYKTNKLDVGNAVNPKPSEDDKKLAVVKSPNAVNPLVWDYYPLLTVDVWEHAYYLDFQNRRPDYISIFMENLVSWDAVSVRYEAAKAVAADREKETAQN
	XP_021753935.1	>10_Caryophyllales3 superoxide dismutase [Fe], chloroplastic-like [Chenopodium quinoa]	MSAIAATSSISPSSSIFTHEGFKGGLNTFRFSPWKLKETRVRRAGAGVVTAKFDLKPPPYPFDALEPHMSKQTFEYHWGKHHRAYVDNLNKQIVGTELDGLPLEEVVRITYNKGDMLPSFNNAAQAWNHEFFWESMKPGGGGKPSGELLAQIEKDFGSFEAFTNEFKTAAATQFGSGWAWLVYKANKLDVGNAVNPKPSEDDKKLVVVKSPNAVNPLVWDYYPLLTIDVWEHAYYLDFQNRRPDYISIFMENLVSWDAVNARYEAAKSLAMEREKEAVQN
	XP_010676714.1	>10_Caryophyllales4: superoxide dismutase [Fe], chloroplastic-like [Beta vulgaris subsp. vulgaris]	MLCPITLYHVGTFGFYKSVFGTTKLLSPQTQTLLTAVFDTSIKEIMSTVAATSAISLSSNFLSHEGFKGE LNSICVSPWRKQTRVGRAGAAVVTAKFDLKPPPYPFDALEPHMSKQTFDYHWGKHHRAYVDNLNKQIVGT ELDGLPLEEVVRITYNKGDVLPSFNNAAQAWNHEFFWESMKPSGGGKPSGELLAQIEKDFGSFEAFVTEF KTAGATQFGSGWAWLVYKTNKLDVGNAVNPKPSEDDKKLAVVKSPNAVNPLVWDYYPLLTVDVWEHAYYL DFQNRRPDYISIFMENLVSWDAVSVRYEAAKAVAADREKETAQN
x	XP_004235206.1	>11_Solanales superoxide dismutase [Fe], chloroplastic [Solanum lycopersicum]	MAAATASATLFSPFLPSPGFHESCRSLNWRTHKKQIASKAGTVKVTAKFELNPPPYPMNALEPHMSRTTFEYHWGKHHRAYVDNLNKQIVGTELDELTLEDIILVTYNQGNLLPPFNNAAQAWNHQFFWESMKPGGGGQPSGELLKLINRDFGSFEAFVKEFKAAAATQFGSGWAWLAYKANRLDVGNASNPHPSDEDKKLVIVKTPNAINPLVWDYSPLLTIDVWEHAYYLDFRNRRPDYISIFMEKLVSWEAVSSRLEAAQAQAAEREKEEERKKREEEEEYQDGNEVREMYVETTDSEAD
x	XP_027104073.1	>12_Gentianales superoxide dismutase [Fe], chloroplastic-like isoform X1 [Coffea arabica]	MATAAYATPPISAFLTSQEGFRGSTRGFQWKKIERKCLRKAGPPKITAKFDLKPPPYPLDALEPDMSRNTMEYHWGKHHRAYVENLNKQIVGTELDGMTLEDIIRVTYNNGDLLPPFNNAAQAWNHDFFWESIKPGGGGEPSGELLELIIRDFGSFEQFAKEFKAAAATQFGSGWAWLVYKVNRLNVGNAVNPRPSEEDKKLVVVKSPNAVNPLVWDYYPLLTLDVWEHAYYLDFQNRRPDFISTFMEKLVSWESVSSRLEAAKIQAAERE
	XP_027159717.1	>12_Gentianales2 LOW QUALITY PROTEIN: superoxide dismutase [Fe], chloroplastic-like [Coffea eugenioides]	MMATTAYATPPISAFLTSQEGFRGSTRGFQWKKIERKCLRKAGPPKITAKFDLKPPPYPLDALEPVMSRNTMEYHWGKHHRAYVENLNKQIVGTELDGMTLEDIIRVTYNNGDLLPPFNNAAQAWNHDFFWESIKPGGGGEPSGELLELIIRDFGSFEQFAKEFKAAAATQFGSGWAWLVYKVNRLNVGNAVNPRPSEEDKKLVVVKSPNAVNPLVWDYYPLLTIDVWEHAYYLDFQNRRPDFISTFMEKLVSWESVSSRLEAAKIQAAERSEEERRKNEEKEDEMANNEAVEMYLEDAESK
x	TEY93296.1	>13_Lamiales superoxide dismutase, Fe-Mn family [Salvia splendens]	MAAAVATPLKFTFSSSHGSTRRLQWRNSQRSIKRPYRGVITAKVEHKPPPYSLEALEPHMSRETFEYHWGKHHRAYVDNLNKQIVGTELDTLPLEEIILATYNKGDLLPPFNNAAQVWNHEFFWESMKPGGGGQPSQAVLELIKRDFGSFEAFVTEFKAAAATQFGSGWAWLVYKANKLDVGNAVNPVPSEEHKKLVVVKSPNAINPLVYDYSVSKLYSPTRLITVFQLPLLTIDVWEHAYYLDFQNRRPDYISTFMEKLVSWDAVGLRLEAAKARAADRESKK
	ADX36104.1	>13_Lamiales2 Fe-superoxide dismutase [Haberlea rhodopensis]	MATTAAAATNIPLNCGLFSSQGFFGSTRGFQTRKSEKMNVKRVAGGVIKAVIELKPPPYPLDALQPHMSRETFEYHWGKHHRAYVDNLNKQIVGTELDGKPLEEIIIDTYNKGDFLPPFNNAAQAWNHEFFWGSMKPGGGGEPSGELLDLINRDFGSFEAFVKEFKAAAATQFGSGWAWLVYKANRLDVGNAVNPRPSDDDKKLAVVKSPNAVNPLVWDYFPLLTLDVWEHAYYLDFQNRRPDYISIFMEKLVSWEAVSLRLESAKAQAAEREREELKKRENEENGGPISEAKEVYLESDADDAEAV
	KZV36094.1	>13_Lamiales3 superoxide dismutase [Dorcoceras hygrometricum]	MLEGFFLQKLNIRRAAGGVIKAIIELKPPPYPLDALEPHMSRETFEYHWGKHHRAYVDNLNKQIVNTELDGKRLEEIIIDTYNNGDFLPPFNNAAQAWNHEFFWGSMKPSGGGEPSGDLLDLINRDFGSFEAFVNEFKAAAATQFGSGWAWLVYKANKLDVGNAANPLPSDDDKKLVVVKSPNAVNPLVWDYSPLLTLDVWEHAYYLDFQNRRPDYISIFLEKLVSWEAVSLRLESAKARAAEREKEELEKREYEETDRPISEATEVYLESDADIAEAE
x	XP_024991353.1	>14_Asterales superoxide dismutase [Fe], chloroplastic [Cynara cardunculus var. scolymus]	MVMVAATTTASHLTSTFLSTPDFCGLSRSLQWPHMQRRCTRKYVPGAISASIDLKPPPYALHALEPHMSKETLEYHWGKHHRAYVDNLNKQIEGTELDGMSLESIISASYNKGDILPAFNNAAQIWNHEFFWESMKPDGGGKPTGELLELINRDFGSFEGLINKFKSAATTQFGSGWAWLVYKEHKLDVPNARNPRPSEEDNKLVVVKSPNAVNPLVWEYHPLLTLDVWEHAYYLDFENRRPDYILTFLDKLVSWETVSSRLEAAKVRVAESEKEMAEIDADEDLDTIEPEDTDMYFGSEAEDAEDFLDDE
x	XP_017233653.1	>15_Apiales PREDICTED: superoxide dismutase [Fe] 3, chloroplastic isoform X2 [Daucus carota subsp. sativus]	MSWACCSNICPSTSNFLAIGYDLKRFNGNKVSFPAQRPKRRLSKSGRETDICAYYGLKTPPYELDALEPYMSQKTLEKHWGGHHHNYVEGLNKQLERNDVLYGLTMEELIKVTYNNGNPLPEFNNAAQVWNHDFFWESMQPGGGHQPVLGLLKQIEKDFGSFTNFREKFIEAALTLFGSGWVWLVLIKDEKRLAIRKTSNAINPIVWDEIPLMSLDMWEHSYYLDYRNDKSKYVNVFMNHLVSWDVAMVRIVRAQAFVNLGEPNIPVA
x	PSR93280.1	>16_Ericales Superoxide dismutase [Fe] 2 like [Actinidia chinensis]	MAAAAATTAISLTRAFIPCQGGSILSLPFRKKERQCMRKAGPCMITAKFELKPPPYPLNALEPLMSRDTLEYHWGKHHRTYVENLNKQIVGTELDGMALEDIIVATYNKGDLLPAFNNAAQAWNHEFFWESMKPGGGGEPSGELLKLIIRDFGSFEGFIKEFKAAAATQFGSGWAWLAYKANRLDVGNAVNPLPSEEDKKLVVVKSPNAVNPLVWDYSPLLTIDVWEHAYYLDFQNRRPDYISTFMEKLVSWEAVSLRLEKAKARATEREKEEERRREQEEVKMADDETTETHLESDADDSEAK
	XP_028068312.1	>16_Ericales2 superoxide dismutase [Fe], chloroplastic-like isoform X2 [Camellia sinensis]	MAATSLACALLPCQGGSNRRSLLWRKKERKCLRKAGPVMITAKLELKPPPYPLNALEPHMSRDTLEYHWGKHHRTYVENLNRQIVGTELDGMTLEGIIIATYNKGDLLPAFNNAAQAWNHDFFWESMKPGGGGKPSGELLELINRDFGSFEGFVTEFKAAAATQFGSGWAWLTYKANRLDVGNAVNPLPSDEDKKLVVVKSPNAVNPLVWDYTPLLTIDVWEHAYYLDFQNRRPDYISTFMEKLVSWEAVNSRLEKAKARAAEREREEEKRKREQEEGNAAGNEVTEMYLDSEIDDSEAE
x	XP_002280522.1	>17_Vitis PREDICTED: superoxide dismutase [Fe], chloroplastic [Vitis vinifera]	MLATPAPVSLASALLPAQGWKSSRSLLWRGKRRTCSRKGNSSLIIAKFELKPPPYPLSALEPHMSRETLEYHWGKHHRGYVDNLNRQIVGTELDGMTLEDIITITYNKGDLLPAFNNAAQVWNHTSFWESMKPGGGGEPSGDLLELIKRDFGSFERFVEEFKLAASTQFGSGWAWLAYKANRLDVGNAVNPRPSEEDKKLVVVKSPNAINPLLWDCNPLLTIDVWEHAYYLDFQNHRPDYISIFMEKLVSWEAVSSRLEMAKAQVANREREEERRKRAEEEEQMPYSEAVKMYLESDGDGDDSEAE
x	XP_026397335.1	>19_Ranunculales superoxide dismutase [Fe], chloroplastic-like [Papaver somniferum]	MQATTTTIPLTCSLFPLQGSHGAVGPSKCNHPQWRNLQRKCSQKAFQITAQFELKPPPYPLNALEPHMSKETLEYHWGKHHRTYVDNLNKQIIGTELDGLSLEDVVRITYNKGDPLPAFNNAAQIWNHDFFWGSMKPGGGGKPSGELLEIIERDFGSFENFITDFKAAASTQFGSGWAWLAYKANRLDVGNAVNPCPSEEDKKLVVVKCPNAVNPLVWDYTPILTIDVWEHSYYIDYRNRRPDYISVFVESLVSWEAVSSRLEMAKVRAVEREKEEERKRREEDEDIIDDAEPAQMYLDSETEESEVE
x	XP_020114004.1	>20_Poales superoxide dismutase [Fe], chloroplastic isoform X1 [Ananas comosus]	MAAASVGAPLLGLGGAEATLSRLRPPPPGGHESIPLRRSAAAVAASIPRRRESLRSAERASVASSRKTPTRAMLGFPSLCPTSLPSRQSRGRNNVRRRAPVAAALLELKPPPYPLDALEPHLSREAVEHHWGRHQRSHVDCLNAAIAGTQLEGMELEDMVVAAYNKGDPHPPFVHAAQIWNHDFFWQSMKPGGGGEPSGRLMELIERDFGSYERMIKELKHAALTQFGSGWAWLAYKANRLEVGNAVNPCPSEKDNKLVVAKTPNAVNPLLWDYSPLLAIDVWEHAYYLDYENRRADYVSTFLDKLVSWEVVSSRLENAINRATERAKVDEKRRQDDDVEATSRKPVEMYLDSDNDDSETE
	OAY64837.1	>20_Poales2 Superoxide dismutase (Fe) 2, chloroplastic [Ananas comosus]	MLGFPSLCPTSLPSRQSRRRNNVRRRAPVAAALLELKPPPYPLDALEPHLSREAVEHHWGRHQRSHVDCLNAAIAGTQLEGMELEDMIWNHDFFWQSMKPGGGGEPSGRLMELIERDFGSYERMIKELKHAALTQFGSGWAWLAYKANRLEVGNAVNPCPSEKDNKLVVAKTPNAVNPLLWDYSPLLAIDVWEHAYYLDYENRRADYVSTFLDKLVSWEVVSSRLENAINRATERAKVDEKRRQDDDVEATSRKPVEMYLDSDNDDSETE
	XP_015641241.1	>20_Poales3 superoxide dismutase [Fe] 1, chloroplastic [Oryza sativa Japonica Group]	MAFATLVGVGGLSPALFSPSRPLSCSSSTSVSAPFILRAGGGGDARRHGLRRLVTPLRGSACRGESTNSRVLQCANEANVVTEDDIVNDGIDDETASDAEMDEDAEANGDESSGTDEDASVSWIEQQPLPYPSDALEPYISKETVEQHWGVHQNIHVERLNGMIGGSEWEGMSLGQMMLSSFNEGREAPHPPFFHAAQIWNHDFYWRSMQPGGGGKPPERLLKFINRDFGSYDGMIRQFMDAASTQFGSGWVWLCYKTSKLPHVKSRSPIPSDNYGRLVISKSPNAINPLVWGHSPLLAIDLWEHAYYLDYEDRRSDYVSTFLEKLVSWETVESRLKKAVQRAVERDEYVSTKHIRKQLLARAKSQIRAMPQQVNGDAREQTSGQEKSLGV
	PWZ05357.1	>20_Poales4 hypothetical protein Zm00014a_001574 [Zea mays]	MASTALVAVAVGGAISLRLVASSGVASCSLRAGGDSRRFGPRLVLLRRGGAEGEGTRTRNCPIFRCANKVDVVTEDDSVNGDVTDDGEDLEAAADDAIDADVGTEDELESSLPEDVEWIKQQPLPYPLDALEPYISKETVEQHWGVHQQIHVDRLNGMIGGSEWEGMSLGQMMLSSFNEGREQPYPPFFHAAQVWNHDFYWRSMKPGGGGKPPERLLKFINRDFGSYEGMIRQFMDAALTQFGSGWVWLSYKGSGLPSVKSRSPIPSDNHGRLVISKTPNAINPLVWGHSPLLAIDVWEHAYYLDYEDRRADYVSAILEKLVSWETVESRLAKAVARAVERDEHLRRRILRKQRLAQANGQSRARPRARQGRQGDQEVARSSPVEA
x	XP_020594765.1	>21_Phalaenopsis superoxide dismutase [Fe] 2, chloroplastic-like [Phalaenopsis equestris]	MSSAALGLVVRDVGFLPKNASRNSEGRIFWIKGSVFTSPHGLNMRPKSSTKAVRVGKRRSLGSEKSASFLCYYGLTTPPYKLDALEPFMSKRTLELHWGVYHRDCVERLNKQLKNSSLYGSTLEELVKTTYNNGNPLPEFNNAAEAWNHDFFWESMQPDSGSMPWGSLLHQIEKDFGSFSNFKDKFMESAMGLFGSGWIWLVLKREEKMLAVVRTSHAVCPLIFGDFPIISLDMWEHAYYLDYKEDRRRYVSNYMNHLVSWHSATLRIVRAEAFVNLGEPKVPSGMRA
x	THU56802.1	>22_Zingiberales hypothetical protein C4D60_Mb11t21040 [Musa balbisiana]	MQHHTLSCCGGVRPSLPPPLSFRWSKIKRERCRRLPRCARIAAQLELKAPPYSLSSLEPHMSRETLEYHWGRHHRAHVASLNNLIAGTDLDGMGLDEIVVVSYNKGNPLPPFVHAAQVWNHDFFWQSIKPGGGGRPSGRLMELIERDFGSFDRMLEEFKRAALTQFGSGWAWLVYKANRLDVGNAVNPCPSEKDNKLVVLKSPNAVNPIVWDYFPLLAIDVWEHAYYLDYENRRADYVSIFLEKLVSWEAVSDRLDVAIERAAERAREDETRRQEDDTAVSHSEAVEMYLDSDTDDSEAE
x	XP_010915005.1	>23_Elaeis superoxide dismutase [Fe] 2, chloroplastic isoform X2 [Elaeis guineensis]	MGFPLLSPSYCCGSQPSPPIFHGLLRFKPVTSLRKPSSKRQLCQSGRASKILAYYGLTTPPYELDALEPYMSQRTLELHWGKHHRDYVDSLNKQLAKNPLYGHTMEELIKVTYNNGNPLPEFNNAAQVWNHDFFWESMQPGGGKLPQGGLLQQIEKDFDSFSNFRDKFVESAMTLFGSGWVWLVLRTEEKRLSVVRTSNAMCPLIWGDIPIIGLDMWEHAYYLDYKDDREKYINTFMDNLVSWHAATVRMLRAEAFVNLGEPKIPVA
x	KMZ72128.1	>24_Alismatales Manganese/iron superoxide dismutase 3 [Zostera marina]	MSFQHLQISPAVVSYRRVDSPKSPTCRPKYPQVNTVNLHRSWKSTKVVAYYGLTSPPFQLDALEPYMSQKTLEIHWGKQHQSYVDGLNKQIANSPLYGYTLEELVKVSYNNGNPFPEFNNAAQLWNHDFFWESLQPNGVKMPWGGFLEQIEKDFGSFSNFKENFVAEAMSLFGSGWVWLFLKKTDKKLVVAKTSNAINPLVWGDIPILSLDMWEHAYYQDYKDDKEKYVNTFINNLVSWHSATARMARAEAFVNLGEPKIPVA
x	ABF68752.1	>25_Asparagales Fe-superoxide dismutase [Gymnadenia conopsea]	MRSVPAPTSLLFSPCHFHSAPAPLLSSGLKLKPLKLPKCLIKKRQLCDSKKSSRVLSYYGLTPPPYRLDALEPYISKRTLELHWGGHHHDYVESLNKQLKDSPLYGYTLEELIKTTYNNGNPLPEFNNAAQVWNHDFFWESMHPDGGKLPWGGLLQQIEKDFDSFSNFRDEFMKSAMKLFGSGWVWLVLKREEKRLAVVRTSNAVCPLVFDDIPILSLDMWEHAYYLDYKDDRERYISNFMNHLVSWHSATLRIARAEAFVNLGEPKIPVA
x	RWR90504.1	>27_Magnoliids superoxide dismutase Fe 3, chloroplastic isoform X1 [Cinnamomum micranthum f. kanehirae]	MVFQQLLLSRPCCQNPALLTTTDICRPLRIPNLHLRKRQSCWSRRSSKIFSFFGLTTPPYKLDALEPYMSREALEMHWGVHHRDYVDSLNKQLENNDPIYGYTMEEMVKFTYNSGNPLPEFNNVAEVWNHDFFWESMQPEGGKTPSGGVLQQIEKDFGSFEKFREEFVEAALTFFGSGWVWLVLKTQEKRLAVVKTSNAVNPLCVGDIPIINLDMWEHAYYHDYKDNRVKYVNIFMNHLVSWNAAMGRMARAESFVNLGEPRIPVA
x	ERN17040.1	>33_Amborella hypothetical protein AMTR_s00044p00032580 [Amborella trichopoda]	MAMASQLLLLPNLRFHSNSQSAPRVISNPICRPLKLSKFQKRYKQSLRDSRVLAFYGRKTPPYKLDALEPYMSQRTLEVHWGKHHQEYVDGLNKQLENSPLYGHTLEELVKVTYNNGNPMPEFNNAAQLWNHDFFWESMQPDGGKSPWGGVLQQIEKDFGSLEKFRDEFVEAALSLFGSGWVWLVLKTKEKKFAVMKTSNAVNPLVGGEIPIIGLDMWEHAYYLDYKDDREKYVMTFLNHLVSWHTVALRMIRAEAFVNLGEPKIPVA
x	ADE77392.1	>35_Picea unknown [Picea sitchensis]	MALLQHSLLLQHRPLHTNIFRTKTKTRGAMLRSRMAPLTVALFGLKEPPYKLDALEPFMSRRTLEFHWGKHHRGYVDNLNKQIEGNELEGFTLEELIKVTYNNGNPMPAFNNAAQVWNHDLFWECMEPEGGGDCTGMIQEFIERDFGSYNNFVEEFKQAATTQFGSGWVWLVVKDSKLAVEKSTNALNPLIWGHIPLLTIDVWEHGYYIDYQNRRADYVSAFMDNLVSWDAVNARFGRAQAFANLREPIIPEL
x	AAS47494.1	>36_Pinus iron superoxide dismutase [Pinus pinaster]	MALLHRPISLPLLPLAAPASFISHPKHIHLRKVAVPKFRSAPPTVALLNLNPPPYDFDALEPHMSKQTLSFHWGKHHRAYVDNCNNQIKDTELEECTLEDIIKKTYNNGDPRPVFNNAAQAWNHEFFWECMKPGGGKEPKGEILELIKRDFGAYDEFLKEFKQASATQFGSGWAWLVLKDNKLVIEKTPNALNPLIWGHKPLLTIDVWEHAYYLDYQNRRPDYISTFMNELVSWDAVNARLDRAKASAT
x	ACL81495.1	>44_Ginkgo FeSOD [Ginkgo biloba]	MALLQNPFLVQRLPSHTGIAHARSKGGLSKFRAAPSTVALFELKPPPYSFDALEPHMSKRTFEFHWGKHHRAYVDNLNKQIEGTELEGYTLGDVIKATYSNGEPQPAFNNAAQAWNHEFFWECMSPGGGKKPGGEILKLIEKDFGSYDEFLKEFKQAAATQFGSGWAWLVLKDKKLVVEKSPNAINPLIWGHTPLLTIDVWEHAYYLDYQNRRPDYISVFMNELVSWDGVNARLDRANA
x	ADR01298.1	>45_Ceratopteris iron-superoxide dismutase [Ceratopteris thalictroides]	MATATCSSILRATPWPSQILSTSPSLRKGNTRSSYRPIVMEFHLRPLPFEMDALEPYMSKQTLEFHWGKHHRTYVDNLNKQIKGTELEGMQLDELLKHGYNNGNPTAYFNNAGQAWNHDFFWESIKPGGGKKPTGEVLHLIERDFGSFEAFVDEFKQAAATQFGSGWAWLVGMPTDPLVENKFGKLAIEKTPNALNPLILGHVPLLTIDVWEHAYYLDYQNRRPDYISTVINELISWEAVTARLERAKATINFYDVVVPDDQYKYK
x	XP_024530306.1	>47_Selaginella superoxide dismutase [Fe], chloroplastic [Selaginella moellendorffii]	MPPGCCATAAAAIASIAPPRISSNRGGSKRSQCNRGGIARAKFALPALPYESSALEPYMSKKTLEVHWGKHQRGYIENLNRQIANTPLEGYLLEDIVKISYNRGSPQPAFNNAAQAWNHDFFFTSLKPGGGKSPTGEIAELIDKQLGSYDNFVKEFKLAAASQFGAGWAWLALKEAKLVVEKTPNAINPLIWDHIPLLVLDVWEHAYYLDFQNNRPDYVSTFLEHLVNWDIVNARLDRAKAFMNWGEPDWDLFDKDADILTYEEAGIDVVEDSS
x	XP_024379755.1	>51_Physcomitrella superoxide dismutase [Fe], chloroplastic-like [Physcomitrella patens]	MGLRVSGIALRRVVVVVVVVRFQLWENQAMATSSLAGSVFSSNTLRNPIGNVATMRKRLVRMRAPRAEFQLRPLPYELDALEPHMSKETLEFHWGKHHKAYVDNLNKQVEGTEAERQNLSELVLSAYNDGNPKAYFNNAGQIWNHEFFWSSMSPSGGGEPQGELLELISSNFVSYKEFAEQFKRAAGSQFGSGWVWLVLRKDGKLEILKTPNALTPIVWDHIPLLVVDVWEHAYYLDYHNQRPKYLSKFLDNLVSWQAVGERLAQAKAFVNYGEPVTSEL
x	PTQ46990.1	>52_Marchantia hypothetical protein MARPO_0009s0094 [Marchantia polymorpha]	MPRAHLIPTPHPFSQSRESIPPSATVLSSERAAMAMAAVTGTRCLLPVPSLRSSKARPSNATSLKVKLPLGAPVAKFDLADPPYPLDALEPHMSKETLEFHWGKHHRAYVNNLNGQIENSDLERNTLEEIVQSSYNNGNPTPAFNNAGQIWNHDFFWQSMKPGGGGPPTGEVAELINRDFGSYDNFVKEFKAGGATQFGSGWAWLVLKNGKLAIEKTPNAVTPILWGSIPLLVVDVWEHAYYLDFQNRRPDYLSTFVNELISWDAVNERLARAKASVNLGTPSIPEQ
x	GBG73690.1	>53_Charales hypothetical protein CBR_g17032 [Chara braunii]	MAAMAATSAASLAVSTPAGFLSSSSSVLDGGQRGAGAGAGTAVIVQQQRRSRHVALRAVASPRAEFELPPPPYELDALEPHMSKNTLEFHWGKHHRAYVDNLNKQIAGTEEERYSLEEVVLKSYNNGTPTPLFNNAGQIWNHTFFWESMKPAGGGAPKGKLLQLINRDFGSFDEFKTQFKAAGATQFGSGWAWLVIKPSLEEWIAQRQTGSDEPVKDKDGNIAKSLAVVKTPNAVTPVVWGDVPLLTMDVWEHAYYLDYQNRRPAYMDVFLDQLVNWDAVEARLEAALSTVNLTQQTFTS
x	XP_002946032.1	>62_Volvox superoxide dismutase [Fe] [Volvox carteri]	MALFMKVQASSLIAGFRRLRPVSGRRSLAASGTVGLKAPPYPLDALVPHMSKQTLELHWGKHHRAYVDDANRYIPGSYSLVEILLKRWTGPMDINAVSEAWNHTFFWESMKPNGGGAPTGELAKAIARDFGSFDKFKEDFKAAGMTQLGSGWAWLISDKSGKLSITQTPNAMNPLLRDELKPILTVDLWEHAYYIDFQDRREDYLTTFIEKLIDWDVVAKRYDAKYGELFPWCK
x	XP_001690591.1	>63_Chlamydomonas superoxide dismutase [Fe] [Chlamydomonas reinhardtii]	MALAMKAQASSLVAGQRRAVRPASGRRAVITRAALELKSPPYALDALEPHMSKQTLEFHWGKHHRAYVDNMNKQVAGTPLDGKSLEEIVLASWNNGQPTPVFNNAAQVWNHTFFWESMKPNGGGAPTGALAEAITRDFGSLDKFKEEFKQAGMTQFGSGWAWLNADKTGKLSISKSPNAVNPVVEGKTPILTVDVWEHAYYIDVQNRRPDYITTFMEKLINWDAVAQRYAAATK
x	AFC35159.1	>65_Haematococcus chloroplast iron superoxide dismutase [Haematococcus lacustris]	MKGRQSSKLNMTARPAPAQRPSVRTNAVALKPLPYAPDALERHMSTATFEFPHGKHHHAYADNLNKQIAGKEWDQKDLDTNVMASWNNGNPTPEANNAAQVWNHEFFWESMKPNGGGEPTGALAEAINRDFGSFDEFKNQFKQAGLTQFGSGWAWLNSDKSGKLSISKTPNAVLPVVEGKSPILTCDMWEHAYYIDYQNRRPDFIQTFVDKLINWGMVSQRYAAAQQ
x	AAX92665.1	>66_Dunaliella chloroplast iron superoxide dismutase [Dunaliella salina]	MAALLSSKLNMTARPAPAQRPSVRTNAVALKPLPYAPDALEPHMSKATFEFHHGKHHRAYADNLNKQIAGKEWDQKDLDTIVMASWNNGNPTPEFNNAAQVWNHEFFWESMKPNGGGEPTGALMEAIKRDFGSFDEFKNQFKAAGMTQFGSGWAWLVTDKSGKLSIAKTPNAVVPVVEGKSPILTVDVWEHAYYLDYQNRRPDFIQTFLDKLVSWDAVSNRYAKAPA

## Sheet: Table S3
Table 2: ### chlorop v1.1 prediction results ###
Name Length Score cTP CS- cTP-	#	Name	Length	Score	cTP	cs-score	cTP-length
score length
---------------------------------------------------------------
01_Sapindales 285 0.548 Y 1.588 52	01	Sapindales	285	0.548	Y	1.588	52	MVAPVAVAVAATSALAKHSSLTCALVPSWQGLRGSLGPARSLQWPKKQRQCR	MVAPVAVAVAATSALAKHSSLTCALVPSWQGLRGSLGPARSLQWPKKQRQCRRKAGGTSVTAQFELKPPPYPLDALEPHMSKETLEYHWGKHHRGYVDNLNKLIAGTELDELSLEDIILATYNKGDLLPPFNHAAQIWNHDFFWESMKPGGGGKPSGELLELINRDFGSFERFIEELRSAAATQFGSGWAWLAYKANRPDVGNAVNPKPSDEDKRLVVVKSPNAVNPLIWDYSPLLTIDVWEHAYYLDFQNRRADYISIFLEKLVSWEAVSSRLEIAKAIPMLKA
02_AtPAP9 305 0.548 Y -1.318 46	02	AtPAP9	305	0.548	Y	1.318	46	MMNVAVTATPSSLLYSPLLLPSQGPNRRMQWKRNGKRRLGTKVAVS	MMNVAVTATPSSLLYSPLLLPSQGPNRRMQWKRNGKRRLGTKVAVSGVITAGFELKPPPYPLDALEPHMSRETLDYHWGKHHKTYVENLNKQILGTDLDALSLEEVVLLSYNKGNMLPAFNNAAQAWNHEFFWESIQPGGGGKPTGELLRLIERDFGSFEEFLERFKSAAASNFGSGWTWLAYKANRLDVANAVNPLPKEEDKKLVIVKTPNAVNPLVWDYSPLLTIDTWEHAYYLDFENRRAEYINTFMEKLVSWETVSTRLESAIARAVQREQEGTETEDEENPDDEVPEVYLDSDIDVSEVD
03_Malvales 307 0.563 Y -0.913 43	03	Malvales	307	0.563	Y	0.913	43	MAAAASMATSLTFPLLPSQGLRGPSTSWLPCTIPQRRFSRKVA	MAAAASMATSLTFPLLPSQGLRGPSTSWLPCTIPQRRFSRKVASNLITAKFELKPPPYPLNALEPHMSRETLEYHWGKHHRTYVENLNKQIAGTELEGLPLEDIIIVSYNKGDILPAFNNAGQAWNHDFFWESMKPGGGGKPFGDLLDLIERDFGSFEQFIQEFKSAAATQFGSGWAWLAYKANRLDVENAINPWPSEKDKKLVVVKSPNAVNPLVWDYFPLLTIDVWEHAYYLDFQNRRPDYISMFMEKLVSWEAVSARLEKAKALAAEREMEEERRKKEEEEEKHTDDEAVEMYLDNDTDDSEAE
04_Myrtales 305 0.534 Y 4.640 20	04	Myrtales	305	0.534	Y	4.640	42	MAAAATISPPCALLSYQGLRGALVSTRTFQSAKNQRQCGRAV	MAAAATISPPCALLSYQGLRGALVSTRTFQSAKNQRQCGRAVAAPISAKFDLKPPPYPLDALEPHMSRDTISYHWGKHHRGYVENLNMQIVGTDLDGMSLEDIIILSYNKGDILPSFNNAAQIWNHDFFWESMVPNGGGKPSGDLLELIERDFGSFEKFSAKFRSAASTQFGSGWVWLAYKANRLNVGNAINPRPSDEDKKLVVVKSPNAVNPLVWDYLPLLTIDLWEHAYDLDYQSRRADYVSMFMEKLVSWETVSARLEMAKAQVAEREREEEKRKYEEDNESSSNEAVEMYLDSGTEDSEAE
05_Malpighiales 305 0.551 Y 2.238 23	05	Malpighiales	305	0.551	Y	2.238	23	MVAVAAASTSLTCALFPSQGGFS	MVAVAAASTSLTCALFPSQGGFSVATRRSQWTEKRKCTRKTTPARITAIFELKPPPYPLDALEPLMSKDTLEYHWGKHHRAYVDNLNKQIVGTELDGMSLEDVVLVTYNKGDMLPAFNNAAQAWNHEFFWGCMKPGGGGKPSGELLQLIERDFGSFERFVEEFKAAAATQFGSGWAWLAYKANRLDVENALNPCPSEEDKKLVVVKSPNAVIPLVWDYYPLLTIDVWEHAYYLDFQNRRPDYISTFLEKLVSWEAVSARLEAAKAQVSEREQEERRKSEEDEDVTPSSDAVEMYLDSENDESEAD
06_Rosales 320 0.552 Y -0.897 53	06	Rosales	320	0.552	Y	0.897	53	MVILAVLAAATTPPPFAAPNSLTSALGPPWKGLTGSLGSPSSLQWLKKQRQCK	MVILAVLAAATTPPPFAAPNSLTSALGPPWKGLTGSLGSPSSLQWLKKQRQCKRKAGTSSICAKFELKPPPYPLDALEPHMSKETLEYHWGKHHRGYVDNLNKQIEGTELDELSLEDIILATHNNGDLLPPFNNAAQIWNHDFFWESMKPGGGGRPSGELLELINRDFGSFERFIDDIRLAAATQFGSGWAWLAYKANRLDVENAVNPNPTDEDKRLVVVKSPNAVNPLIWDYSPLLTIDVWEHAYYLDVQNRRADYITFFLEKLVSWEAVSSRLEIAKARAVEREEEEERRKREEEEKSSDGEVAEIYVDNKSDDSEAE
07_Fabaceae 305 0.554 Y 2.550 37	07	Fabaceae	305	0.554	Y	2.550	37	MNLLSASTAASTSLSPSAFLPHGFPSGTLKFSKKESR	MNLLSASTAASTSLSPSAFLPHGFPSGTLKFSKKESRCIKKAGCTKITAKFELKPPPYPLNALEPIMSEETLEYHWGKHHRTYVDNLNRQIDGTDLDEKSLEDIIVISYNKGDILPAFNNAAQAWNHDFFWESMKHGGGGRPSGDLLKLIERDFGSCEKFLDEFKTAASTQFGSGWAWVAYKESRLDVGNAVNPLRSDEDNKLVVVKTPNAVNPLVWNYYHPLLTIDVWEHAYYIDFQNRRPDYISVFMDKLVSWDAVSSRLEQAKALIVERERENERKRREEKLTSSEATAEIYSDNNADLGAE
08_Fagales 310 0.550 Y 1.127 42	08	Fagales	310	0.550	Y	1.127	42	MAVAFASSPTSSPTCTVLPRQAGLLGISGSPRTLQWTKKERR	MAVAFASSPTSSPTCTVLPRQAGLLGISGSPRTLQWTKKERRCRRKAGPTITAKLDLKPPPYPLNALEPHMSQETLEYHWGKHHRAYVENLNKQIVGTELDGMSLEDIIIISYNKGDILPTFNNAGQIWNHEFFWESMQPGGGGKPDGDLLELIERDFGSFEKFVEEFKSAAATQFGSGWAWLAYKANRLEVGNAVNPRPSNDDKRLVIVKSPNAVNPLAWDYSPLLAIDVWEHAYYLDFQNHRPDYILLFIEKLVSWEAVSSRLEIAKARDAEREGEEERKKRAEEEKMADSKGVEMYLDNDTDNSEVE
09_Cucumis 305 0.545 Y 0.547 51	09	Cucumis	305	0.545	Y	0.547	51	MAASIALPPSTKLHQNHFHHSSFRGSPLPPSAFPCSSIKQKQHGSKTYLTK	MAASIALPPSTKLHQNHFHHSSFRGSPLPPSAFPCSSIKQKQHGSKTYLTKISAKFELKPPPYPLDALEPHMSRSTLEYHWGKHHRAYVDNLNRQIEGTELEELSLEDIITKTYKKGNILQQFNNAAQIWNHDFLWESMKPGGGGKPTGELLELIERDFGSFEKFLEEFKSAAATQFGSGWAWLAYKDNTVDHPRPSEKDKKLVILKSPNAVNPLVWDYAPLLTIDVWEHAYYLDFQNRRPDYISTFVSNLISWEAADLRLQKAKAEAAERVKEKEKKKEKKKNEGSDEEVYVDNSSSESDSDSD
10_Caryophyllales 281 0.543 Y 2.358 44	10	Caryophyllales	281	0.543	Y	2.358	44	MSAVAATSSISPSSSIFTHEGFKGGLNSIRFSPWKLKEQTRVRR	MSAVAATSSISPSSSIFTHEGFKGGLNSIRFSPWKLKEQTRVRRAGAGVVTAKFDLKPPPYPFDALEPHMSKQTFEYHWGKHHRAYVDNLNKQIVGTELDGLPLEEVVRITYNKGDMLPSFNNAAQAWNHEFFWESMKPGGGGKPSGELLAQIEKDFGSFEAFTNEFKTAAATQFGSGWAWLVYKANKLDVGNAVNPRPSEDDKKLVIVKSPNAVNPLVWDYYPLLTIDVWEHAYYLDFQNRRPDYISIFMENLVSWDAVNARYEAAKSLATERGKEAVQN
11_Solanales 303 0.531 Y 3.346 44	11	Solanales	303	0.531	Y	3.346	44	MAAATASATLFSPFLPSPGFHESCRSLNWRTHKKQIASKAGTVK	MAAATASATLFSPFLPSPGFHESCRSLNWRTHKKQIASKAGTVKVTAKFELNPPPYPMNALEPHMSRTTFEYHWGKHHRAYVDNLNKQIVGTELDELTLEDIILVTYNQGNLLPPFNNAAQAWNHQFFWESMKPGGGGQPSGELLKLINRDFGSFEAFVKEFKAAAATQFGSGWAWLAYKANRLDVGNASNPHPSDEDKKLVIVKTPNAINPLVWDYSPLLTIDVWEHAYYLDFRNRRPDYISIFMEKLVSWEAVSSRLEAAQAQAAEREKEEERKKREEEEEYQDGNEVREMYVETTDSEAD
12_Gentianales 271 0.474 - 3.344 12	12	Gentianales	271	0.474	-	3.344	12	MATAAYATPPIS	MATAAYATPPISAFLTSQEGFRGSTRGFQWKKIERKCLRKAGPPKITAKFDLKPPPYPLDALEPDMSRNTMEYHWGKHHRAYVENLNKQIVGTELDGMTLEDIIRVTYNNGDLLPPFNNAAQAWNHDFFWESIKPGGGGEPSGELLELIIRDFGSFEQFAKEFKAAAATQFGSGWAWLVYKVNRLNVGNAVNPRPSEEDKKLVVVKSPNAVNPLVWDYYPLLTLDVWEHAYYLDFQNRRPDFISTFMEKLVSWESVSSRLEAAKIQAAERE
13_Lamiales 284 0.548 Y 1.106 43	13	Lamiales	284	0.548	Y	1.106	43	MAAAVATPLKFTFSSSHGSTRRLQWRNSQRSIKRPYRGVITAK	MAAAVATPLKFTFSSSHGSTRRLQWRNSQRSIKRPYRGVITAKVEHKPPPYSLEALEPHMSRETFEYHWGKHHRAYVDNLNKQIVGTELDTLPLEEIILATYNKGDLLPPFNNAAQVWNHEFFWESMKPGGGGQPSQAVLELIKRDFGSFEAFVTEFKAAAATQFGSGWAWLVYKANKLDVGNAVNPVPSEEHKKLVVVKSPNAINPLVYDYSVSKLYSPTRLITVFQLPLLTIDVWEHAYYLDFQNRRPDYISTFMEKLVSWDAVGLRLEAAKARAADRESKK
14_Asterales 311 0.534 Y 1.115 49	14	Asterales	311	0.534	Y	1.115	49	MVMVAATTTASHLTSTFLSTPDFCGLSRSLQWPHMQRRCTRKYVPGAIS	MVMVAATTTASHLTSTFLSTPDFCGLSRSLQWPHMQRRCTRKYVPGAISASIDLKPPPYALHALEPHMSKETLEYHWGKHHRAYVDNLNKQIEGTELDGMSLESIISASYNKGDILPAFNNAAQIWNHEFFWESMKPDGGGKPTGELLELINRDFGSFEGLINKFKSAATTQFGSGWAWLVYKEHKLDVPNARNPRPSEEDNKLVVVKSPNAVNPLVWEYHPLLTLDVWEHAYYLDFENRRPDYILTFLDKLVSWETVSSRLEAAKVRVAESEKEMAEIDADEDLDTIEPEDTDMYFGSEAEDAEDFLDDE
15_Apiales 268 0.507 Y -1.018 52	15	Apiales	268	0.507	Y	1.018	52	MSWACCSNICPSTSNFLAIGYDLKRFNGNKVSFPAQRPKRRLSKSGRETDIC	MSWACCSNICPSTSNFLAIGYDLKRFNGNKVSFPAQRPKRRLSKSGRETDICAYYGLKTPPYELDALEPYMSQKTLEKHWGGHHHNYVEGLNKQLERNDVLYGLTMEELIKVTYNNGNPLPEFNNAAQVWNHDFFWESMQPGGGHQPVLGLLKQIEKDFGSFTNFREKFIEAALTLFGSGWVWLVLIKDEKRLAIRKTSNAINPIVWDEIPLMSLDMWEHSYYLDYRNDKSKYVNVFMNHLVSWDVAMVRIVRAQAFVNLGEPNIPVA
16_Ericales 304 0.516 Y 2.621 35	16	Ericales	304	0.516	Y	2.621	35	MAAAAATTAISLTRAFIPCQGGSILSLPFRKKERQ	MAAAAATTAISLTRAFIPCQGGSILSLPFRKKERQCMRKAGPCMITAKFELKPPPYPLNALEPLMSRDTLEYHWGKHHRTYVENLNKQIVGTELDGMALEDIIVATYNKGDLLPAFNNAAQAWNHEFFWESMKPGGGGEPSGELLKLIIRDFGSFEGFIKEFKAAAATQFGSGWAWLAYKANRLDVGNAVNPLPSEEDKKLVVVKSPNAVNPLVWDYSPLLTIDVWEHAYYLDFQNRRPDYISTFMEKLVSWEAVSLRLEKAKARATEREKEEERRREQEEVKMADDETTETHLESDADDSEAK
17_Vitis 306 0.547 Y 0.199 34	17	Vitis	306	0.547	Y	0.199	34	MLATPAPVSLASALLPAQGWKSSRSLLWRGKRRT	MLATPAPVSLASALLPAQGWKSSRSLLWRGKRRTCSRKGNSSLIIAKFELKPPPYPLSALEPHMSRETLEYHWGKHHRGYVDNLNRQIVGTELDGMTLEDIITITYNKGDLLPAFNNAAQVWNHTSFWESMKPGGGGEPSGDLLELIKRDFGSFERFVEEFKLAASTQFGSGWAWLAYKANRLDVGNAVNPRPSEEDKKLVVVKSPNAINPLLWDCNPLLTIDVWEHAYYLDFQNHRPDYISIFMEKLVSWEAVSSRLEMAKAQVANREREEERRKRAEEEEQMPYSEAVKMYLESDGDGDDSEAE
19_Ranunculales 308 0.511 Y 0.877 18	19	Ranunculales	308	0.511	Y	0.877	41	MQATTTTIPLTCSLFPLQGSHGAVGPSKCNHPQWRNLQRKC	MQATTTTIPLTCSLFPLQGSHGAVGPSKCNHPQWRNLQRKCSQKAFQITAQFELKPPPYPLNALEPHMSKETLEYHWGKHHRTYVDNLNKQIIGTELDGLSLEDVVRITYNKGDPLPAFNNAAQIWNHDFFWGSMKPGGGGKPSGELLEIIERDFGSFENFITDFKAAASTQFGSGWAWLAYKANRLDVGNAVNPCPSEEDKKLVVVKCPNAVNPLVWDYTPILTIDVWEHSYYIDYRNRRPDYISVFVESLVSWEAVSSRLEMAKVRAVEREKEEERKRREEDEDIIDDAEPAQMYLDSETEESEVE
20_Poales 361 0.528 Y 5.377 2	20	Poales	361	0.528	Y	5.377	101	MAAASVGAPLLGLGGAEATLSRLRPPPPGGHESIPLRRSAAAVAASIPRRRESLRSAERASVASSRKTPTRAMLGFPSLCPTSLPSRQSRGRNNVRRRAPV	MAAASVGAPLLGLGGAEATLSRLRPPPPGGHESIPLRRSAAAVAASIPRRRESLRSAERASVASSRKTPTRAMLGFPSLCPTSLPSRQSRGRNNVRRRAPVAAALLELKPPPYPLDALEPHLSREAVEHHWGRHQRSHVDCLNAAIAGTQLEGMELEDMVVAAYNKGDPHPPFVHAAQIWNHDFFWQSMKPGGGGEPSGRLMELIERDFGSYERMIKELKHAALTQFGSGWAWLAYKANRLEVGNAVNPCPSEKDNKLVVAKTPNAVNPLLWDYSPLLAIDVWEHAYYLDYENRRADYVSTFLDKLVSWEVVSSRLENAINRATERAKVDEKRRQDDDVEATSRKPVEMYLDSDNDDSETE
21_Phalaenopsis 288 0.530 Y 5.294 54	21	Phalaenopsis	288	0.530	Y	5.294	54	MSSAALGLVVRDVGFLPKNASRNSEGRIFWIKGSVFTSPHGLNMRPKSSTKAVR	MSSAALGLVVRDVGFLPKNASRNSEGRIFWIKGSVFTSPHGLNMRPKSSTKAVRVGKRRSLGSEKSASFLCYYGLTTPPYKLDALEPFMSKRTLELHWGVYHRDCVERLNKQLKNSSLYGSTLEELVKTTYNNGNPLPEFNNAAEAWNHDFFWESMQPDSGSMPWGSLLHQIEKDFGSFSNFKDKFMESAMGLFGSGWIWLVLKREEKMLAVVRTSHAVCPLIFGDFPIISLDMWEHAYYLDYKEDRRRYVSNYMNHLVSWHSATLRIVRAEAFVNLGEPKVPSGMRA
22_Zingiberales 300 0.507 Y 6.963 37	22	Zingiberales	300	0.507	Y	6.963	37	MQHHTLSCCGGVRPSLPPPLSFRWSKIKRERCRRLPR	MQHHTLSCCGGVRPSLPPPLSFRWSKIKRERCRRLPRCARIAAQLELKAPPYSLSSLEPHMSRETLEYHWGRHHRAHVASLNNLIAGTDLDGMGLDEIVVVSYNKGNPLPPFVHAAQVWNHDFFWQSIKPGGGGRPSGRLMELIERDFGSFDRMLEEFKRAALTQFGSGWAWLVYKANRLDVGNAVNPCPSEKDNKLVVLKSPNAVNPIVWDYFPLLAIDVWEHAYYLDYENRRADYVSIFLEKLVSWEAVSDRLDVAIERAAERAREDETRRQEDDTAVSHSEAVEMYLDSDTDDSEAE
23_Elaeis 267 0.548 Y 1.378 43	23	Elaeis	267	0.548	Y	1.378	43	MGFPLLSPSYCCGSQPSPPIFHGLLRFKPVTSLRKPSSKRQLC	MGFPLLSPSYCCGSQPSPPIFHGLLRFKPVTSLRKPSSKRQLCQSGRASKILAYYGLTTPPYELDALEPYMSQRTLELHWGKHHRDYVDSLNKQLAKNPLYGHTMEELIKVTYNNGNPLPEFNNAAQVWNHDFFWESMQPGGGKLPQGGLLQQIEKDFDSFSNFRDKFVESAMTLFGSGWVWLVLRTEEKRLSVVRTSNAMCPLIWGDIPIIGLDMWEHAYYLDYKDDREKYINTFMDNLVSWHAATVRMLRAEAFVNLGEPKIPVA
24_Alismatales 263 0.526 Y 1.013 12	24	Alismatales	263	0.526	Y	1.013	12	MSFQHLQISPAV	MSFQHLQISPAVVSYRRVDSPKSPTCRPKYPQVNTVNLHRSWKSTKVVAYYGLTSPPFQLDALEPYMSQKTLEIHWGKQHQSYVDGLNKQIANSPLYGYTLEELVKVSYNNGNPFPEFNNAAQLWNHDFFWESLQPNGVKMPWGGFLEQIEKDFGSFSNFKENFVAEAMSLFGSGWVWLFLKKTDKKLVVAKTSNAINPLVWGDIPILSLDMWEHAYYQDYKDDKEKYVNTFINNLVSWHSATARMARAEAFVNLGEPKIPVA
25_Asparagales 271 0.520 Y -2.144 21	25	Asparagales	271	0.520	Y	2.144	47	MRSVPAPTSLLFSPCHFHSAPAPLLSSGLKLKPLKLPKCLIKKRQLC	MRSVPAPTSLLFSPCHFHSAPAPLLSSGLKLKPLKLPKCLIKKRQLCDSKKSSRVLSYYGLTPPPYRLDALEPYISKRTLELHWGGHHHDYVESLNKQLKDSPLYGYTLEELIKTTYNNGNPLPEFNNAAQVWNHDFFWESMHPDGGKLPWGGLLQQIEKDFDSFSNFRDEFMKSAMKLFGSGWVWLVLKREEKRLAVVRTSNAVCPLVFDDIPILSLDMWEHAYYLDYKDDRERYISNFMNHLVSWHSATLRIARAEAFVNLGEPKIPVA
27_Magnoliids 266 0.508 Y -1.027 45	27	Magnoliids	266	0.508	Y	1.027	45	MVFQQLLLSRPCCQNPALLTTTDICRPLRIPNLHLRKRQSCWSRR	MVFQQLLLSRPCCQNPALLTTTDICRPLRIPNLHLRKRQSCWSRRSSKIFSFFGLTTPPYKLDALEPYMSREALEMHWGVHHRDYVDSLNKQLENNDPIYGYTMEEMVKFTYNSGNPLPEFNNVAEVWNHDFFWESMQPEGGKTPSGGVLQQIEKDFGSFEKFREEFVEAALTFFGSGWVWLVLKTQEKRLAVVKTSNAVNPLCVGDIPIINLDMWEHAYYHDYKDNRVKYVNIFMNHLVSWNAAMGRMARAESFVNLGEPRIPVA
33_Amborella 268 0.531 Y -0.435 48	33	Amborella	268	0.531	Y	0.435	48	MAMASQLLLLPNLRFHSNSQSAPRVISNPICRPLKLSKFQKRYKQSLR	MAMASQLLLLPNLRFHSNSQSAPRVISNPICRPLKLSKFQKRYKQSLRDSRVLAFYGRKTPPYKLDALEPYMSQRTLEVHWGKHHQEYVDGLNKQLENSPLYGHTLEELVKVTYNNGNPMPEFNNAAQLWNHDFFWESMQPDGGKSPWGGVLQQIEKDFGSLEKFRDEFVEAALSLFGSGWVWLVLKTKEKKFAVMKTSNAVNPLVGGEIPIIGLDMWEHAYYLDYKDDREKYVMTFLNHLVSWHTVALRMIRAEAFVNLGEPKIPVA
35_Picea 253 0.523 Y 6.604 27	35	Picea	253	0.523	Y	6.604	27	MALLQHSLLLQHRPLHTNIFRTKTKTR	MALLQHSLLLQHRPLHTNIFRTKTKTRGAMLRSRMAPLTVALFGLKEPPYKLDALEPFMSRRTLEFHWGKHHRGYVDNLNKQIEGNELEGFTLEELIKVTYNNGNPMPAFNNAAQVWNHDLFWECMEPEGGGDCTGMIQEFIERDFGSYNNFVEEFKQAATTQFGSGWVWLVVKDSKLAVEKSTNALNPLIWGHIPLLTIDVWEHGYYIDYQNRRADYVSAFMDNLVSWDAVNARFGRAQAFANLREPIIPEL
36_Pinus 249 0.494 - 0.055 31	36	Pinus	249	0.494	-	0.055	31	MALLHRPISLPLLPLAAPASFISHPKHIHLR	MALLHRPISLPLLPLAAPASFISHPKHIHLRKVAVPKFRSAPPTVALLNLNPPPYDFDALEPHMSKQTLSFHWGKHHRAYVDNCNNQIKDTELEECTLEDIIKKTYNNGDPRPVFNNAAQAWNHEFFWECMKPGGGKEPKGEILELIKRDFGAYDEFLKEFKQASATQFGSGWAWLVLKDNKLVIEKTPNALNPLIWGHKPLLTIDVWEHAYYLDYQNRRPDYISTFMNELVSWDAVNARLDRAKASAT
44_Ginkgo 239 0.515 Y 1.504 32	44	Ginkgo	239	0.515	Y	1.504	32	MALLQNPFLVQRLPSHTGIAHARSKGGLSKFR	MALLQNPFLVQRLPSHTGIAHARSKGGLSKFRAAPSTVALFELKPPPYSFDALEPHMSKRTFEFHWGKHHRAYVDNLNKQIEGTELEGYTLGDVIKATYSNGEPQPAFNNAAQAWNHEFFWECMSPGGGKKPGGEILKLIEKDFGSYDEFLKEFKQAAATQFGSGWAWLVLKDKKLVVEKSPNAINPLIWGHTPLLTIDVWEHAYYLDYQNRRPDYISVFMNELVSWDGVNARLDRANA
45_Ceratopteris 266 0.552 Y 0.006 32	45	Ceratopteris	266	0.552	Y	0.006	32	MATATCSSILRATPWPSQILSTSPSLRKGNTR	MATATCSSILRATPWPSQILSTSPSLRKGNTRSSYRPIVMEFHLRPLPFEMDALEPYMSKQTLEFHWGKHHRTYVDNLNKQIKGTELEGMQLDELLKHGYNNGNPTAYFNNAGQAWNHDFFWESIKPGGGKKPTGEVLHLIERDFGSFEAFVDEFKQAAATQFGSGWAWLVGMPTDPLVENKFGKLAIEKTPNALNPLILGHVPLLTIDVWEHAYYLDYQNRRPDYISTVINELISWEAVTARLERAKATINFYDVVVPDDQYKYK
47_Selaginella 274 0.536 Y 2.757 22	47	Selaginella	274	0.536	Y	2.757	22	MPPGCCATAAAAIASIAPPRIS	MPPGCCATAAAAIASIAPPRISSNRGGSKRSQCNRGGIARAKFALPALPYESSALEPYMSKKTLEVHWGKHQRGYIENLNRQIANTPLEGYLLEDIVKISYNRGSPQPAFNNAAQAWNHDFFFTSLKPGGGKSPTGEIAELIDKQLGSYDNFVKEFKLAAASQFGAGWAWLALKEAKLVVEKTPNAINPLIWDHIPLLVLDVWEHAYYLDFQNNRPDYVSTFLEHLVNWDIVNARLDRAKAFMNWGEPDWDLFDKDADILTYEEAGIDVVEDSS
51_Physcomitrella 280 0.526 Y 1.700 52	51	Physcomitrella	280	0.526	Y	1.700	52	MGLRVSGIALRRVVVVVVVVRFQLWENQAMATSSLAGSVFSSNTLRNPIGNV	MGLRVSGIALRRVVVVVVVVRFQLWENQAMATSSLAGSVFSSNTLRNPIGNVATMRKRLVRMRAPRAEFQLRPLPYELDALEPHMSKETLEFHWGKHHKAYVDNLNKQVEGTEAERQNLSELVLSAYNDGNPKAYFNNAGQIWNHEFFWSSMSPSGGGEPQGELLELISSNFVSYKEFAEQFKRAAGSQFGSGWVWLVLRKDGKLEILKTPNALTPIVWDHIPLLVVDVWEHAYYLDYHNQRPKYLSKFLDNLVSWQAVGERLAQAKAFVNYGEPVTSEL
52_Marchantia 287 0.564 Y 4.107 52	52	Marchantia	287	0.564	Y	4.107	52	MPRAHLIPTPHPFSQSRESIPPSATVLSSERAAMAMAAVTGTRCLLPVPSLR	MPRAHLIPTPHPFSQSRESIPPSATVLSSERAAMAMAAVTGTRCLLPVPSLRSSKARPSNATSLKVKLPLGAPVAKFDLADPPYPLDALEPHMSKETLEFHWGKHHRAYVNNLNGQIENSDLERNTLEEIVQSSYNNGNPTPAFNNAGQIWNHDFFWQSMKPGGGGPPTGEVAELINRDFGSYDNFVKEFKAGGATQFGSGWAWLVLKNGKLAIEKTPNAVTPILWGSIPLLVVDVWEHAYYLDFQNRRPDYLSTFVNELISWDAVNERLARAKASVNLGTPSIPEQ
53_Charales 300 0.578 Y 4.662 59	53	Charales	300	0.578	Y	4.662	59	MAAMAATSAASLAVSTPAGFLSSSSSVLDGGQRGAGAGAGTAVIVQQQRRSRHVALRAV	MAAMAATSAASLAVSTPAGFLSSSSSVLDGGQRGAGAGAGTAVIVQQQRRSRHVALRAVASPRAEFELPPPPYELDALEPHMSKNTLEFHWGKHHRAYVDNLNKQIAGTEEERYSLEEVVLKSYNNGTPTPLFNNAGQIWNHTFFWESMKPAGGGAPKGKLLQLINRDFGSFDEFKTQFKAAGATQFGSGWAWLVIKPSLEEWIAQRQTGSDEPVKDKDGNIAKSLAVVKTPNAVTPVVWGDVPLLTMDVWEHAYYLDYQNRRPAYMDVFLDQLVNWDAVEARLEAALSTVNLTQQTFTS
62_Volvox 234 0.513 Y 1.790 48	62	Volvox	234	0.513	Y	1.790	29	MALFMKVQASSLIAGFRRLRPVSGRRSLA	MALFMKVQASSLIAGFRRLRPVSGRRSLAASGTVGLKAPPYPLDALVPHMSKQTLELHWGKHHRAYVDDANRYIPGSYSLVEILLKRWTGPMDINAVSEAWNHTFFWESMKPNGGGAPTGELAKAIARDFGSFDKFKEDFKAAGMTQLGSGWAWLISDKSGKLSITQTPNAMNPLLRDELKPILTVDLWEHAYYIDFQDRREDYLTTFIEKLIDWDVVAKRYDAKYGELFPWCK
63_Chlamydomonas 234 0.509 Y 4.037 32	63	Chlamydomonas	234	0.509	Y	4.037	32	MALAMKAQASSLVAGQRRAVRPASGRRAVITR	MALAMKAQASSLVAGQRRAVRPASGRRAVITRAALELKSPPYALDALEPHMSKQTLEFHWGKHHRAYVDNMNKQVAGTPLDGKSLEEIVLASWNNGQPTPVFNNAAQVWNHTFFWESMKPNGGGAPTGALAEAITRDFGSLDKFKEEFKQAGMTQFGSGWAWLNADKTGKLSISKSPNAVNPVVEGKTPILTVDVWEHAYYIDVQNRRPDYITTFMEKLINWDAVAQRYAAATK
65_Haematococcus 227 0.501 Y 2.459 24	65	Haematococcus	227	0.501	Y	2.459	24	MKGRQSSKLNMTARPAPAQRPSVR	MKGRQSSKLNMTARPAPAQRPSVRTNAVALKPLPYAPDALERHMSTATFEFPHGKHHHAYADNLNKQIAGKEWDQKDLDTNVMASWNNGNPTPEANNAAQVWNHEFFWESMKPNGGGEPTGALAEAINRDFGSFDEFKNQFKQAGLTQFGSGWAWLNSDKSGKLSISKTPNAVLPVVEGKSPILTCDMWEHAYYIDYQNRRPDFIQTFVDKLINWGMVSQRYAAAQQ
66_Dunaliella 227 0.497 - 2.459 24	66	Dunaliella	227	0.497	-	2.459	24	MAALLSSKLNMTARPAPAQRPSVR	MAALLSSKLNMTARPAPAQRPSVRTNAVALKPLPYAPDALEPHMSKATFEFHHGKHHRAYADNLNKQIAGKEWDQKDLDTIVMASWNNGNPTPEFNNAAQVWNHEFFWESMKPNGGGEPTGALMEAIKRDFGSFDEFKNQFKAAGMTQFGSGWAWLVTDKSGKLSIAKTPNAVVPVVEGKSPILTVDVWEHAYYLDYQNRRPDFIQTFLDKLVSWDAVSNRYAKAPA
---------------------------------------------------------------
corrected cTP from detailed analysis

## Sheet: Table S4
Table 3. c-NLS mapper (Kosugi et al, 2009) NLS sequence is given in red when within cTP.	NLS	Mono-Partite				bi-Partite
		pos	Sequence	score		pos	Sequence	score		cTP-length
>01_Sapindales iron superoxide dismutase 2, partial [Litchi chinensis]	-		-							52
>02_AtPAP9	Y	39	RNGKRRLGTK	6						46
>03_Malvales superoxide dismutase [Fe], chloroplastic [Herrania umbratica]	-		-							43
>04_Myrtales PREDICTED: superoxide dismutase [Fe], chloroplastic [Eucalyptus grandis]	-		-							20
>05_Malpighiales superoxide dismutase [Fe], chloroplastic [Ricinus communis]	-		-							23
>06_Rosales superoxide dismutase [Fe], chloroplastic [Rosa chinensis]	Y	50	RQCKRKAGTS	7		28	PPWKGLTGSLGSPSSLQWLKKQRQCKRKAGT	5.3		53
>07_Fabaceae Superoxide dismutase of Fe 2 [Spatholobus suberectus]	Y	275	ENERKRREEKL	5						37
>08_Fagales PREDICTED: superoxide dismutase [Fe], chloroplastic-like isoform X1 [Juglans regia]	-		-							42
>09_Cucumis PREDICTED: superoxide dismutase [Fe], chloroplastic-like isoform X1 [Cucumis melo]	-		-							51
>10_Caryophyllales superoxide dismutase [Fe], chloroplastic-like isoform X1 [Chenopodium quinoa]	-		-							44
>11_Solanales superoxide dismutase [Fe], chloroplastic [Solanum lycopersicum]	-		-							44
>12_Gentianales superoxide dismutase [Fe], chloroplastic-like isoform X1 [Coffea arabica]	-		-							12
>13_Lamiales superoxide dismutase, Fe-Mn family [Salvia splendens]	-		-							43
>14_Asterales superoxide dismutase [Fe], chloroplastic [Cynara cardunculus var. scolymus]	-		-							49
>15_Apiales PREDICTED: superoxide dismutase [Fe] 3, chloroplastic isoform X2 [Daucus carota subsp. sativus]	Y	36	QRPKRRLSKS	7						52
>16_Ericales Superoxide dismutase [Fe] 2 like [Actinidia chinensis]	-		-							35
>17_Vitis PREDICTED: superoxide dismutase [Fe], chloroplastic [Vitis vinifera]	-		-							34
>19_Ranunculales superoxide dismutase [Fe], chloroplastic-like [Papaver somniferum]	-		-							18
>20_Poales superoxide dismutase [Fe], chloroplastic isoform X1 [Ananas comosus]	-		-							101
>21_Phalaenopsis superoxide dismutase [Fe] 2, chloroplastic-like [Phalaenopsis equestris]	Y		-			86	EPFMSKRTLELHWGVYHRDCVERLNKQLKNS	6.5		54
>22_Zingiberales hypothetical protein C4D60_Mb11t21040 [Musa balbisiana]	-		-							37
>23_Elaeis superoxide dismutase [Fe] 2, chloroplastic isoform X2 [Elaeis guineensis]	-		-							43
>24_Alismatales Manganese/iron superoxide dismutase 3 [Zostera marina]	Y		-			157	FSNFKENFVAEAMSLFGSGWVWLFLKKTDK	5.4		12
>25_Asparagales Fe-superoxide dismutase [Gymnadenia conopsea]	Y		-			72	EPYISKRTLELHWGGHHHDYVESLNKQLKDS	5.9		21
>27_Magnoliids superoxide dismutase Fe 3, chloroplastic isoform X1 [Cinnamomum micranthum f. kanehirae]	-		-							45
>33_Amborella hypothetical protein AMTR_s00044p00032580 [Amborella trichopoda]	Y		-			11	PNLRFHSNSQSAPRVISNPICRPLKLSKF	5.1		48
>35_Picea unknown [Picea sitchensis]	-		-							27
>36_Pinus iron superoxide dismutase [Pinus pinaster]	Y		-			134	GGGKEPKGEILELIKRDFGAYDEFLKEFK	5.7		31
>44_Ginkgo FeSOD [Ginkgo biloba]	Y		-			127	GGGKKPGGEILKLIEKDFGSYDEFLKEFK	5.9		32
>45_Ceratopteris iron-superoxide dismutase [Ceratopteris thalictroides]	-		-							32
>47_Selaginella superoxide dismutase [Fe], chloroplastic [Selaginella moellendorffii]	Y		-			129	GGGKSPTGEIAELIDKQLGSYDNFVKEFKL	6		22
>51_Physcomitrella superoxide dismutase [Fe], chloroplastic-like [Physcomitrella patens]	-		-							52
>52_Marchantia hypothetical protein MARPO_0009s0094 [Marchantia polymorpha]	-		-							52
>53_Charales hypothetical protein CBR_g17032 [Chara braunii]	-		-							59
>62_Volvox superoxide dismutase [Fe] [Volvox carteri]	-		-							48
>63_Chlamydomonas superoxide dismutase [Fe] [Chlamydomonas reinhardtii]	-		-							32
>65_Haematococcus chloroplast iron superoxide dismutase [Haematococcus lacustris]	-		-							24
>66_Dunaliella chloroplast iron superoxide dismutase [Dunaliella salina]	-		-							24
